# Supplementary material for: Bioassay-Guided Assessment of Antioxidative, Anti-Inflammatory and Antimicrobial Activities of Extracts from Medicinal Plants via High-Performance Thin-Layer Chromatography
Source: Molecules. 2023 Oct 30;28(21):7346. doi: 10.3390/molecules28217346 (PMC10647317; doi:10.3390/molecules28217346)
Supplement: Supplementary file 1 [file molecules-28-07346-s001.zip]

Archive with 1 entries (1 files):
- molecules-2631025-supplementary.pdf
